# Supplementary material for: Feature-specific reaction times reveal a semanticisation of memories over time and with repeated remembering
Source: Nat Commun. 2021 May 26;12:3177. doi: 10.1038/s41467-021-23288-5 (PMC8155072; doi:10.1038/s41467-021-23288-5)
Supplement: Supplementary file 4 — Source Data [file 41467_2021_23288_MOESM4_ESM.xlsx]

## Sheet: Figure 2
Figure 2. Repeated retrieval RTs to each question.
Subjects	Cylce 1		Cycle 2		Cycle 3		Cycle 4
	perceptual	conceptual	perceptual	conceptual	perceptual	conceptual	perceptual	conceptual
1	2.56636	1.92584	1.75614	1.87385	1.45717	1.50512	1.56051	1.31579
2	1.64977	1.44933	1.19987	1.03866	1.22108	1.03867	1.96137	1.93688
3	1.6894	2.17005	1.69571	1.764	1.52832	1.73542	2.55106	2.90905
4	1.69425	1.63028	1.43928	1.52694	1.3488	1.29887	2.25618	2.21231
5	2.73695	2.89615	3.09661	2.33763	2.49306	2.10405	3.39107	2.58466
6	2.29918	2.05178	1.53727	1.49671	1.61697	1.47943	1.75367	1.39606
7	2.42031	2.41971	2.07659	2.04083	2.0148	1.98237	3.38405	3.16899
8	1.94249	2.52932	1.59191	1.74575	1.80558	1.53027	1.45155	1.34792
9	2.15827	2.22177	1.81094	1.6806	1.8525	1.58926	2.13513	2.02972
10	1.3454	1.4727	1.13165	1.20421	1.13095	1.17736	2.67209	2.75051
11	2.03019	1.97611	1.85141	1.85006	1.75609	1.76544	2.20518	1.91125
12	2.73114	2.78966	2.31657	2.62546	2.49942	2.23023	2.75607	2.4183
13	2.20822	2.27657	1.85417	1.74898	1.74883	1.88878	2.39933	2.31814
14	2.70829	2.42403	2.20693	2.1248	2.09483	2.05243	3.39351	3.06735
15	2.38537	2.22948	2.07785	1.81754	1.8385	1.75034	3.08872	2.71483
16	1.44156	1.52849	1.1493	1.25027	1.1052	1.07872	1.52914	1.31522
17	2.82951	3.13596	2.6753	2.57754	2.33776	2.64672	3.98984	2.84895
18	2.27125	2.36068	2.18455	2.00897	1.81389	1.88247	2.97594	2.90056
19	1.30721	1.45456	1.17601	1.11083	1.2229	1.16324	1.9095	1.80123
20	2.05497	1.82549	1.39307	1.41503	1.40101	1.42456	3.28222	2.12544
21	3.19086	2.55607	2.06137	1.5326	1.93077	1.63456	2.20379	2.17918
22	2.51159	2.10529	2.18006	2.03696	1.87287	1.69152	3.80153	2.84571
23	1.96954	1.88657	1.6395	1.68047	1.52787	1.72273	2.66552	2.08805
24	2.29061	2.09567	1.52929	1.66547	1.56082	1.6177	2.87772	2.12627
25	1.86276	1.77265	1.84574	1.54452	1.66464	1.55619	1.57295	1.3941
26	2.56186	2.47776	2.59259	1.99476	2.29486	2.08475	2.31746	2.08563
27	2.34091	2.023	2.10391	1.99303	1.96264	2.15184	3.36349	2.8355
28	2.29276	2.0862	1.826	1.88307	2.04365	1.92175	4.01963	3.1948
29	2.63689	2.2275	2.47752	2.33626	2.39947	2.39104	2.96438	2.98224
30	2.42704	2.67332	2.10163	1.97664	2.21307	2.11876	3.52391	3.0022
31	1.78059	1.78677	1.46845	1.52459	1.53933	1.54439	2.16767	1.93074
32	1.49217	1.70947	1.59104	1.63362	1.65633	1.53066	2.45858	2.60739
33	1.93351	1.89059	1.73966	1.66285	1.76461	1.71238	2.5538	2.25954
34	2.42798	2.39501	2.52428	2.51231	2.8097	2.46437	2.23236	2.48712
35	2.25001	2.03697	1.70456	1.92304	1.59411	1.83883	3.35619	2.66859
36	2.68171	2.15154	2.47522	1.97666	2.14186	2.00968	3.384	2.86485
37	2.77662	3.33191	2.67209	3.4928	2.55736	3.32552	2.47791	3.14483
38	2.91387	2.73234	2.38163	2.40342	2.68127	2.65663	3.34349	3.1438
39	2.27676	2.40323	2.03094	1.94022	2.08915	2.00042	2.8236	2.37438
40	1.96913	1.89612	1.45969	1.50045	1.39508	1.47085	1.61498	1.65997
41	1.70138	1.51241	1.44314	1.19398	1.23117	1.1373	1.94611	1.65704
42	2.03186	1.88628	1.4395	1.41165	1.29703	1.34066	0.947672	0.887581
43	2.37669	2.10726	2.24176	2.07253	2.57037	2.45056	2.92467	2.62385
44	1.82744	1.44405	1.45331	1.26549	1.34607	1.15109	2.68478	2.59761
45	2.11795	1.99454	1.78018	1.70879	1.77136	1.49559	1.91902	1.74917
46	2.25562	1.92347	1.84573	1.49029	1.48444	1.37904	1.80729	1.46859
47	2.46227	2.45033	1.80933	1.84289	1.61863	1.75692	3.18242	2.57424
48	1.50456	1.543	1.16502	1.16014	1.07153	0.978448	3.07193	2.93295
49	1.84861	1.85937	1.62583	1.6402	1.67045	1.65476	4.12397	3.35448

## Sheet: Figure 3
Figure 3. Perceptual-conceptual gap in each group.
Retrieval group		Restudy group
Subject	RT gap	Subject	RT gap
1	0.244724	1	0.0813199
2	0.0244902	2	-0.499194
3	-0.357993	3	0.0145739
4	0.0438624	4	-0.436307
5	0.806408	5	-0.551679
6	0.357608	6	-0.11516
7	0.215065	7	0.520975
8	0.103636	8	0.127498
9	0.1054	9	0.275552
10	-0.0784169	10	0.501591
11	0.293931	11	0.0888244
12	0.337763	12	0.723388
13	0.0811892	13	-0.135275
14	0.326153	14	0.594799
15	0.373886	15	0.0280155
16	0.213918	16	0.426995
17	1.14089	17	-0.0775653
18	0.0753739	18	0.442995
19	0.10827	19	-0.182747
20	1.15678	20	0.160462
21	0.0246105	21	-0.147997
22	0.955822	22	0.462753
23	0.577477	23	0.249486
24	0.751448	24	-0.563587
25	0.178849
26	0.23183
27	0.527998
28	0.824826
29	-0.0178617
30	0.521706
31	0.236925
32	-0.148806
33	0.294257
34	-0.254764
35	0.687597
36	0.519146
37	-0.666921
38	0.199695
39	0.449218
40	-0.0449954
41	0.289064
42	0.0600913
43	0.30082
44	0.0871733
45	0.169845
46	0.338699
47	0.608179
48	0.138973
49	0.769491

## Sheet: Figure 4
Figure 4. Remembered object features per cycle.
Subjects	Both correct		Conceptual only		Perceptual only		None correct
	Cycle 3	Cycle 4	Cycle 3	Cycle 4	Cycle 3	Cycle 4	Cycle 3	Cycle 4
1	32	16	10	13	11	12	11	23
2	52	13	4	13	5	4	3	34
3	55	24	2	15	5	16	2	9
4	56	29	3	15	4	9	1	11
5	44	10	7	19	2	7	11	28
6	39	11	5	17	12	7	8	29
7	44	22	8	14	2	15	10	13
8	14	15	14	15	14	16	22	18
9	54	13	5	14	1	9	4	28
10	52	23	4	13	6	7	2	21
11	50	23	4	15	2	5	8	21
12	58	27	1	13	0	3	5	21
13	53	34	2	11	9	12	0	7
14	46	27	11	7	0	4	7	26
15	59	27	1	9	2	4	2	24
16	58	25	3	11	2	14	1	14
17	52	23	2	8	1	3	9	30
18	46	13	6	11	8	14	4	26
19	60	15	1	9	3	3	0	37
20	8	7	13	6	10	12	33	39
21	24	16	19	13	7	11	14	24
22	48	21	4	14	8	15	4	14
23	57	31	3	11	2	3	2	19
24	50	14	8	17	3	15	3	18
25	23	13	12	9	6	6	23	36
26	35	13	16	9	5	8	8	34
27	40	15	5	6	7	9	12	34
28	55	25	4	11	3	14	2	14
29	35	5	12	2	3	0	14	57
30	48	12	3	4	3	1	10	47
31	48	16	4	17	2	8	10	23
32	50	9	3	12	7	5	4	38
33	62	51	0	7	2	0	0	6
34	35	16	5	6	4	4	20	38
35	51	17	2	12	8	2	3	33
36	60	34	3	9	1	4	0	17
37	39	13	2	13	10	11	13	27
38	39	33	13	13	5	3	7	15
39	61	41	2	9	0	1	1	13
40	50	30	3	7	7	14	4	13
41	55	28	1	7	5	3	3	26
42	27	14	20	15	10	11	7	24
43	40	12	9	15	6	6	9	31
44	57	21	4	13	2	11	1	19
45	35	20	8	11	9	11	12	22
46	39	14	12	22	3	18	10	10
47	35	3	10	19	7	9	12	33
48	51	30	6	18	6	5	1	11
49	62	23	2	15	0	4	0	22

## Sheet: Figure 5
Figure 5. Perceptual and conceptual RTs for (in)correct specific and coarse sheet responses on day 2.
a) for specific rating								b) for coarse rating
Subjects	Correct: perceptual RTs	Correct conceptual RTs	Incorrect: perceptual RTs	Incorrect conceptual RTs				Subjects	Correct: perceptual RTs	Correct conceptual RTs	Incorrect: perceptual RTs	Incorrect conceptual RTs
1	2.79465	1.57912	1.10394	1.00642				1	2.62409	1.65597	1.10422	0.981116
2	1.89154	1.75061	1.76098	1.79647				2	1.8565	1.79763	1.77209	1.77906
3	2.40666	2.03064	2.79473	3.23932				3	2.91286	2.39279	2.59728	3.21811
4	2.2878	2.0589	2.37284	2.27946				4	2.12455	2.04618	2.52044	2.34006
5	2.93426	2.51275	2.51052	2.19949				5	3.08872	2.58649	2.41812	2.14382
6	1.57867	1.51467	1.64144	1.3628				6	1.57848	1.50512	1.57331	1.3528
7	3.48895	2.2695	3.16138	3.18877				7	3.47321	2.44876	3.15283	3.17142
8	0.67296	0.722308	1.26127	1.20096				8	0.721298	1.47826	1.26933	1.18374
9	2.14307	1.44315	1.97036	1.99713				9	1.99948	1.62941	1.98387	2.01073
10	2.23241	2.52356	3.13348	2.65786				10	2.17323	2.57712	3.2546	2.62739
11	2.17215	1.90304	2.15895	2.01262				11	2.16001	1.88519	2.17228	2.0473
12	2.96024	2.12184	3.0035	3.01317				12	2.899	2.18761	2.96184	3.12355
13	2.65447	1.86853	2.2215	2.36194				13	2.5425	2.21512	2.21808	2.29332
14	3.07822	2.99556	2.82721	2.60961				14	3.05679	2.80398	2.82256	2.64331
15	2.31141	2.25548	3.96741	3.51166				15	2.37316	2.33044	4.21076	3.54747
16	1.81168	1.41851	1.42408	1.29596				16	1.78798	1.42961	1.38228	1.2763
17	3.80701	2.51162	3.00188	3.28933				17	3.69516	2.58053	3.27701	3.26615
18	3.57972	2.66297	3.00166	2.9211				18	3.24487	2.65322	3.03446	2.94321
19	2.22631	1.99626	1.99265	2.175				19	2.19378	1.97433	2.00335	2.19022
20	3.89545	3.06066	1.85643	1.69412				20	4.11223	2.64673	1.80259	1.70604
21	3.29912	2.39887	1.75675	1.64318				21	2.57642	2.88305	1.73727	1.52867
22	2.69497	2.51012	3.53142	2.74702				22	3.08434	2.48371	3.52762	2.76301
23	2.52861	2.12566	3.08552	3.01448				23	2.53457	2.1661	3.18135	3.14196
24	2.38854	1.71565	2.61938	2.44223				24	2.54747	1.67736	2.58715	2.46549
25	1.41673	1.40476	1.17835	1.10602				25	1.36071	1.3859	1.19063	1.1057
26	2.73428	1.90217	1.8714	1.94343				26	2.72937	2.03216	1.85624	1.92291
27	3.65037	2.15002	2.30246	2.39099				27	3.41079	2.28501	2.31563	2.36283
28	2.65718	2.48701	4.23909	3.3536				28	2.9316	2.46755	4.21352	3.51953
29	2.63117	2.2513	1.74155	1.70126				29	2.63117	2.2513	1.74155	1.70126
30	2.41799	2.84185	2.69048	2.03335				30	2.4651	2.96023	2.68566	1.99276
31	2.41611	2.43368	1.97026	1.88368				31	2.32122	2.03065	1.98412	1.88208
32	1.68501	2.79858	2.31809	1.91574				32	1.84649	2.64237	2.31463	1.90908
33	2.69578	2.21409	2.80669	3.14164				33	2.65195	2.23953	3.19859	4.02999
34	2.2656	2.24828	1.45209	1.31042				34	2.16642	2.40129	1.4343	1.28888
35	3.21726	2.34447	3.00156	2.66276				35	3.24507	2.28954	2.98023	2.7001
36	3.22985	2.65256	3.60659	3.29281				36	3.33399	2.74507	3.57936	3.35574
37	2.25719	2.51055	2.20909	2.60111				37	2.35808	3.08981	2.19699	2.54331
38	3.59036	3.35673	3.652	3.07201				38	3.79822	3.04762	3.35331	3.4745
39	3.02299	2.38763	4.21947	3.41303				39	3.06838	2.36463	3.95657	3.61021
40	1.76354	1.85353	1.63377	1.68669				40	1.74474	1.90443	1.63389	1.64932
41	1.85903	1.73142	1.72444	1.43801				41	1.9063	1.71224	1.67086	1.42877
42	2.69152	3.29422	0.88566	0.808878				42	1.52163	1.37285	0.872936	0.812767
43	2.14483	2.32461	2.05573	2.02934				43	1.97147	2.53835	2.09303	1.97166
44	2.11708	2.11929	2.83307	2.53148				44	2.02673	2.28374	2.90133	2.50973
45	1.99474	1.57313	1.80967	1.92721				45	2.0457	1.63419	1.83018	1.8467
46	2.08032	1.37077	1.50067	1.39702				46	1.69455	1.45857	1.48498	1.38408
47	2.24443	2.61515	2.22401	2.15911				47	2.0875	2.6314	2.24932	2.14795
48	2.72269	2.11559	4.07872	3.97231				48	2.83181	2.08178	4.06221	4.11037
49	3.35499	2.8086	4.42736	4.19312				49	3.60008	3.02913	4.43258	4.07867
50	1.61676	0.935454	1.17668	1.25512				50	1.43743	0.980496	1.18011	1.2616
51	3.65558	3.00463	3.74641	3.70733				51	3.426	3.60647	3.78547	3.64718
52	2.15985	2.01237	2.76469	2.68903				52	2.1614	2.01882	2.852	2.77666
53	NaN	NaN	1.15079	1.0753				53	NaN	NaN	1.15079	1.0753
54	2.69676	1.75397	3.15353	3.52505				54	2.26878	1.97684	3.18254	3.54406
55	2.64296	2.33049	2.59107	2.54218				55	2.74856	2.1976	2.53456	2.62058
56	2.26093	2.00571	2.68869	2.13923				56	2.5162	2.07877	2.60125	2.11767
57	1.90126	1.68362	1.46713	1.4693				57	1.95037	1.56669	1.4317	1.4845
58	1.03121	1.26315	1.20856	1.16151				58	1.03121	1.26315	1.20856	1.16151
59	NaN	NaN	1.8081	1.67617				59	2.65619	1.61588	1.77935	1.67811
60	2.56702	2.46974	4.35778	4.43835				60	2.81111	2.46899	4.4139	4.61764
61	3.35703	3.09455	4.08919	3.38243				61	3.48753	2.88534	4.14464	3.53147
62	1.61303	1.73559	2.01028	2.19528				62	1.64749	1.71191	2.01189	2.20751
63	2.9639	2.8535	4.96406	4.68596				63	2.9639	2.8535	4.96406	4.68596
64	1.65429	1.34262	1.35326	1.39325				64	1.65429	1.34262	1.35326	1.39325
65	NaN	NaN	4.18249	3.57812				65	6.82667	3.15769	4.08971	3.59314
66	1.9283	1.88982	2.17425	2.08339				66	1.99213	1.92046	2.1613	2.12752
67	2.74646	1.89917	1.95023	1.99854				67	2.61959	1.94046	1.92949	1.99641
68	1.89617	3.78261	1.76382	1.76482				68	2.32746	2.47777	1.73827	1.76281
69	2.79576	2.31591	2.86166	2.97849				69	2.84443	2.50756	2.82481	2.89635
70	2.41885	1.95345	2.53693	3.00234				70	2.37341	1.9164	2.55742	3.06037
71	3.73152	4.09232	3.8801	3.26486				71	4.18909	4.08454	3.81894	3.2359
72	1.82203	1.81752	2.24388	1.85543				72	1.88434	1.78156	2.20477	1.89616
73	NaN	NaN	3.37544	3.53155				73	2.24766	3.2903	3.41182	3.53946

## Sheet: Supplementary Figure 1
Supplementary Figure 1. Subsampling methods showing higher memory performance and perceptual-conceptual RT gap in retrieval.
a) RT gap					b) Coarse accuracy					c) Specific accuracy
Retrieval group		Restudy group			Retrieval group		Restudy group			Retrieval group		Restudy group
Subject	RT gap	Subject	RT gap		Subject	Accuracy	Subject	Accuracy		Subject	Accuracy	Subject	Accuracy
1	0.244724	1	0.0813199		1	0.15625	1	0.09375		1	0.140625	1	0.0625
2	0.0244902	2	-0.499194		2	0.28125	2	0.140625		2	0.265625	2	0.09375
3	-0.357993	3	0.0145739		3	0.203125	3	0.6875		3	0.15625	3	0.640625
4	0.0438624	4	-0.436307		4	0.453125	4	0		4	0.328125	4	0
5	0.806408	5	-0.551679		5	0.234375	5	0.046875		5	0.15625	5	0.03125
6	0.357608	6	-0.11516		6	0.453125	6	0.328125		6	0.375	6	0.28125
7	0.215065	7	0.520975		7	0.234375	7	0.3125		7	0.203125	7	0.25
8	0.103636	8	0.127498		8	0.03125	8	0.1875		8	0.015625	8	0.140625
9	0.1054	9	0.275552		9	0.171875	9	0.015625		9	0.09375	9	0.015625
10	-0.0784169	10	0.501591		10	0.4375	10	0.03125		10	0.390625	10	0
11	0.293931	11	0.0888244		11	0.5625	11	0.296875		11	0.515625	11	0.234375
12	0.337763	12	0.723388		12	0.578125	12	0.328125		12	0.484375	12	0.21875
13	0.0811892	13	-0.135275		13	0.234375	13	0.140625		13	0.171875	13	0.125
14	0.326153	14	0.594799		14	0.203125	14	0.171875		14	0.171875	14	0.171875
15	0.373886	15	0.0280155		15	0.390625	15	0.0625		15	0.3125	15	0.0625
16	0.213918	16	0.426995		16	0.265625	16	0.03125		16	0.171875	16	0
17	1.14089	17	-0.0775653		17	0.515625	17	0.21875		17	0.484375	17	0.203125
18	0.0753739	18	0.442995		18	0.1875	18	0.15625		18	0.125	18	0.109375
19	0.10827	19	-0.182747		19	0.328125	19	0.046875		19	0.3125	19	0.015625
20	1.15678	20	0.160462		20	0.078125	20	0.484375		20	0.0625	20	0.40625
21	0.0246105	21	-0.147997		21	0.109375	21	0.265625		21	0.046875	21	0.234375
22	0.955822	22	0.462753		22	0.109375	22	0.125		22	0.0625	22	0.09375
23	0.577477	23	0.249486		23	0.484375	23	0.515625		23	0.390625	23	0.484375
24	0.751448	24	-0.563587		24	0.1875	24	0.03125		24	0.171875	24	0
25	0.178849				25	0.234375				25	0.21875
26	0.23183				26	0.140625				26	0.125
27	0.527998				27	0.21875				27	0.1875
28	0.824826				28	0.25				28	0.21875
29	-0.0178617				29	0.0625				29	0.0625
30	0.521706				30	0.171875				30	0.15625
31	0.236925				31	0.1875				31	0.171875
32	-0.148806				32	0.140625				32	0.109375
33	0.294257				33	0.875				33	0.828125
34	-0.254764				34	0.25				34	0.203125
35	0.687597				35	0.296875				35	0.265625
36	0.519146				36	0.578125				36	0.453125
37	-0.666921				37	0.09375				37	0.0625
38	0.199695				38	0.609375				38	0.5
39	0.449218				39	0.75				39	0.71875
40	-0.0449954				40	0.328125				40	0.28125
41	0.289064				41	0.46875				41	0.421875
42	0.0600913				42	0.0625				42	0.015625
43	0.30082				43	0.1875				43	0.15625
44	0.0871733				44	0.21875				44	0.171875
45	0.169845				45	0.328125				45	0.265625
46	0.338699				46	0.140625				46	0.09375
47	0.608179				47	0.140625				47	0.125
48	0.138973				48	0.46875				48	0.4375
49	0.769491				49	0.40625				49	0.390625

## Sheet: Supplementary Figure 2
Supplementary Figure 2. Perceptual and conceptual accuracies for (in)correct specific and coarse sheet responses on day 2.
a) for specific rating								b) for coarse rating
Subjects	Correct: perceptual RTs	Correct conceptual RTs	Incorrect: perceptual RTs	Incorrect conceptual RTs				Subjects	Correct: perceptual RTs	Correct conceptual RTs	Incorrect: perceptual RTs	Incorrect conceptual RTs
1	0.888889	0.777778	0.363636	0.4				1	0.8	0.8	0.37037	0.388889
2	0.705882	0.941176	0.106383	0.212766				2	0.722222	0.944444	0.0869565	0.195652
3	1	0.9	0.555556	0.555556				3	0.923077	0.846154	0.54902	0.54902
4	0.761905	0.904762	0.511628	0.581395				4	0.793103	0.862069	0.428571	0.542857
5	0.6	0.9	0.203704	0.37037				5	0.6	0.8	0.163265	0.346939
6	0.416667	0.791667	0.2	0.225				6	0.413793	0.724138	0.171429	0.2
7	0.846154	1	0.509804	0.45098				7	0.733333	1	0.530612	0.428571
8	0	1	0.492063	0.467742				8	0.5	1	0.483871	0.459016
9	0.666667	1	0.310345	0.362069				9	0.727273	0.818182	0.264151	0.339623
10	0.76	0.92	0.282051	0.333333				10	0.785714	0.928571	0.222222	0.277778
11	0.666667	0.818182	0.193548	0.354839				11	0.666667	0.805556	0.142857	0.321429
12	0.709677	0.967742	0.242424	0.30303				12	0.648649	0.972973	0.222222	0.148148
13	0.909091	1	0.679245	0.641509				13	0.933333	0.933333	0.653061	0.632653
14	0.909091	1	0.403846	0.45283				14	0.923077	1	0.38	0.431373
15	0.95	0.9	0.272727	0.409091				15	0.92	0.92	0.205128	0.333333
16	0.727273	0.727273	0.584906	0.528302				16	0.764706	0.764706	0.553191	0.489362
17	0.677419	0.806452	0.151515	0.181818				17	0.666667	0.818182	0.129032	0.129032
18	0.625	0.75	0.392857	0.321429				18	0.666667	0.833333	0.365385	0.269231
19	0.75	0.85	0.0681818	0.159091				19	0.761905	0.857143	0.0465116	0.139535
20	1	0.75	0.25	0.166667				20	1	0.8	0.237288	0.152542
21	0.666667	1	0.409836	0.42623				21	0.857143	1	0.368421	0.385965
22	0.75	1	0.55	0.516667				22	0.714286	1	0.54386	0.491228
23	0.88	0.96	0.307692	0.473684				23	0.83871	0.967742	0.242424	0.375
24	0.636364	1	0.415094	0.377358				24	0.666667	1	0.403846	0.365385
25	0.714286	0.857143	0.18	0.2				25	0.666667	0.8	0.183673	0.204082
26	0.625	0.875	0.285714	0.267857				26	0.666667	0.888889	0.272727	0.254545
27	0.75	1	0.288462	0.173077				27	0.785714	1	0.26	0.14
28	0.928571	0.923077	0.54	0.48				28	0.9375	0.866667	0.520833	0.479167
29	1	1	0.0166667	0.0508475				29	1	1	0.0166667	0.0508475
30	0.8	0.9	0.0925926	0.132075				30	0.818182	0.909091	0.0754717	0.115385
31	0.727273	0.909091	0.301887	0.433962				31	0.75	0.916667	0.288462	0.423077
32	0.714286	0.857143	0.157895	0.263158				32	0.666667	0.888889	0.145455	0.236364
33	0.849057	0.943396	0.6	0.727273				33	0.857143	0.946429	0.428571	0.625
34	0.769231	0.923077	0.196078	0.196078				34	0.75	0.9375	0.166667	0.145833
35	0.764706	0.941176	0.12766	0.276596				35	0.736842	0.894737	0.111111	0.266667
36	0.862069	1	0.371429	0.4				36	0.810811	0.945946	0.296296	0.296296
37	1	0.5	0.333333	0.4				37	0.833333	0.666667	0.327586	0.37931
38	0.774194	0.90625	0.375	0.5625				38	0.736842	0.897436	0.32	0.48
39	0.913043	0.978261	0	0.277778				39	0.875	0.979167	0	0.1875
40	0.722222	0.722222	0.673913	0.521739				40	0.761905	0.714286	0.651163	0.511628
41	0.851852	0.888889	0.216216	0.297297				41	0.833333	0.9	0.176471	0.235294
42	0	0	0.396825	0.460317				42	0.5	0.75	0.383333	0.433333
43	0.7	0.9	0.203704	0.333333				43	0.583333	0.833333	0.211538	0.326923
44	0.727273	0.818182	0.45283	0.471698				44	0.785714	0.714286	0.42	0.48
45	0.764706	0.823529	0.382979	0.361702				45	0.761905	0.857143	0.348837	0.302326
46	1	0.666667	0.448276	0.551724				46	0.888889	0.555556	0.436364	0.563636
47	0.25	0.875	0.178571	0.267857				47	0.222222	0.777778	0.181818	0.272727
48	0.75	0.857143	0.388889	0.666667				48	0.733333	0.866667	0.382353	0.647059
49	0.8	1	0.179487	0.333333				49	0.769231	1	0.184211	0.315789
50	0.5	0.25	0.15	0.183333				50	0.5	0.5	0.137931	0.155172
51	0.6	0.833333	0.105263	0.189655				51	0.75	0.888889	0.0555556	0.145455
52	0.780488	1	0.130435	0.217391				52	0.772727	1	0.05	0.1
53	NaN	NaN	0.140625	0.109375				53	NaN	NaN	0.140625	0.109375
54	1	1	0.0645161	0.147541				54	1	1	0.0491803	0.133333
55	0.611111	0.888889	0.26087	0.244444				55	0.619048	0.904762	0.232558	0.190476
56	0.75	0.75	0.229167	0.291667				56	0.75	0.8	0.181818	0.227273
57	0.666667	0.777778	0.127273	0.181818				57	0.583333	0.666667	0.115385	0.173077
58	0	0	0.222222	0.174603				58	0	0	0.222222	0.174603
59	NaN	NaN	0.296875	0.21875				59	0.5	0.5	0.290323	0.209677
60	0.533333	1	0.387755	0.4375				60	0.631579	0.947368	0.333333	0.409091
61	0.857143	1	0.44	0.68				61	0.714286	0.952381	0.44186	0.651163
62	0.875	0.875	0.196429	0.375				62	0.777778	0.888889	0.2	0.363636
63	0.727273	1	0.254902	0.313725				63	0.727273	1	0.254902	0.313725
64	0.25	0.75	0.433333	0.35				64	0.25	0.75	0.433333	0.35
65	NaN	NaN	0.237288	0.293103				65	0	1	0.245614	0.267857
66	0.615385	0.692308	0.294118	0.470588				66	0.571429	0.714286	0.3	0.46
67	0.571429	1	0.192982	0.245614				67	0.5	0.8	0.185185	0.240741
68	1	1	0.365079	0.349206				68	0.333333	0.666667	0.377049	0.344262
69	0.846154	0.923077	0.297297	0.447368				69	0.774194	0.903226	0.28125	0.393939
70	0.733333	0.866667	0.489796	0.612245				70	0.647059	0.882353	0.510638	0.595745
71	0.5	1	0.396552	0.350877				71	0.5	0.875	0.392857	0.345455
72	0.741935	0.806452	0.333333	0.181818				72	0.757576	0.818182	0.290323	0.129032
73	NaN	NaN	0.453125	0.453125				73	1	0.5	0.435484	0.451613
